# Supplementary material for: CASB: a concanavalin A‐based sample barcoding strategy for single‐cell sequencing
Source: Mol Syst Biol. 2021 Apr 6;17(4):e10060. doi: 10.15252/msb.202010060 (PMC8022202; doi:10.15252/msb.202010060)
Supplement: Supplementary file 2 — Table EV1 [file MSB-17-e10060-s007.xlsx]

## Sheet: Sheet1
Table EV1. Comparsion of different single-cell sample multiplexing methods.
	CITE-seq Stoeckius et al., 2017 Stoeckius et al., 2018	MULTI-seq McGinnis et al., 2019	ClickTags Gehring et al., 2020	sci-Plex Srivatsan et al., 2020	CASB
Mechanism	Binding of antibody to the membrane surface epitope	Incorporation of lipid/choleserol group into the plasma membrane	Chemical cross-linking reaction	Diffusion	Binding of Concanavalin A to the membrane glycoproteins
Required modification for oligonuclotide	Antibody conjugation	Lipid/choleserol-modification	Methyltetrazine-modification	None	Biotinylation
Required extra sample processing	None	None	Methanol-fixation	Permeabilization and PFA-fixation	None
Samples tested in study	Cells	Cells and nuclei	Cells	Nuclei	Cells and nuclei
Single cell sequecing methods tested in study	Droplet-based scRNA-seq	Droplet-based sc/snRNA-seq	Droplet-based scRNA-seq	sci-RNA-seq	Droplet-based scRNA/snACAT-seq
Combinatorial barcoding	Verified	NA	Verified	Verified	Verified
Sequential barcoding	NA	NA	NA	NA	Verified
Cost	High	Low	Low	Low	Low
Species specificity	High	Low	Low	Low	Low
Specific advantage	Measure protein level simultaneously	--	--	--	--
