# Supplementary material for: CASB: a concanavalin A‐based sample barcoding strategy for single‐cell sequencing
Source: Mol Syst Biol. 2021 Apr 6;17(4):e10060. doi: 10.15252/msb.202010060 (PMC8022202; doi:10.15252/msb.202010060)
Supplement: Supplementary file 3 — Dataset EV1 [file MSB-17-e10060-s006.xlsx]

## Sheet: OSI-027 regulated genes
Dataset EV1. Differentially expressed genes induced by OSI-027, Niraparib and Rucaparib.
OSI-027			Niraparib			Rucaparib
	avg_logFC	p_val_adj		avg_logFC	p_val_adj		avg_logFC	p_val_adj
EEF1A1	1.64039	5.38964e-251	NEAT1	1.30285	1.88169e-57	CAV1	-0.63683	2.00012e-36
RACK1	1.0042	1.12844e-136	ACTG1	-0.677943	4.12098e-37	VEGFA	0.891624	4.36268e-36
SLC25A6	0.998935	2.08882e-108	OAZ1	-0.37291	4.22117e-35	DDIT4	1.13077	3.83468e-32
VIM	1.0548	1.56616e-102	CDKN1A	0.825271	1.79123e-30	DKK1	-1.411	2.31712e-29
EEF2	1.07002	5.43324e-100	MYL9	-0.831741	4.57654e-27	CALM2	-0.452043	7.35655e-26
EIF3E	0.925877	6.90077e-77	EIF2S2	-0.523062	1.35898e-26	EIF2S2	-0.510417	3.96093e-24
CYCS	-0.763889	1.14537e-72	TCTEX1D2	0.598502	2.3887e-26	ACTG1	-0.574799	6.48712e-24
HNRNPA1	0.753027	1.73098e-69	NOP16	-0.743196	3.20308e-26	SMIM29	0.667985	2.14086e-23
EIF3F	0.82495	8.548e-67	CAV1	-0.506386	2.70807e-24	HPCAL1	0.631212	1.014e-22
FTL	0.597051	5.93572e-66	POLR2L	0.367599	4.39442e-24	SERPINE1	-0.885545	3.73274e-22
EEF1D	0.639802	1.25113e-65	DKK1	-1.13339	5.27517e-24	CYTOR	-0.507494	1.20913e-21
EIF3L	0.902555	1.50075e-63	SERPINE1	-0.875671	6.0168e-24	EEF1D	0.476805	1.2181e-21
EIF3H	0.754551	5.18301e-62	CDK2AP2	0.585078	2.17271e-23	CYR61	-0.936103	1.49419e-21
NEAT1	1.24361	6.73302e-61	SLC7A5	-0.660677	7.22095e-23	TNFRSF12A	-0.573345	3.09954e-21
NPC2	0.726599	1.22698e-60	SMIM29	0.620901	3.1803e-21	INSIG1	0.714692	2.00701e-20
EEF1B2	0.609276	8.45186e-56	TGM2	-0.659506	7.28345e-21	NEAT1	0.812522	2.33639e-20
NOP53	0.771885	1.01081e-50	CALD1	-0.659804	2.37724e-20	IDI1	0.612058	6.81248e-20
SQSTM1	0.750507	3.57743e-50	ZNF593	-0.56083	1.79541e-19	IRF2BP2	0.604553	3.30733e-17
BTF3	0.473667	4.96384e-47	TIMP3	-0.883716	1.97445e-19	SQLE	0.517665	8.25853e-17
TNFRSF12A	-0.649323	5.17072e-47	AP1M2	-0.614109	2.00944e-19	MIR4435-2HG	-0.537996	1.0779e-16
FTH1	0.519894	6.04411e-47	MARCKSL1	0.566301	1.65056e-18	IER3	0.592916	2.04842e-16
ARPC5L	-0.681588	6.91357e-46	DNPH1	-0.514204	6.52052e-18	TMEM14B	-0.384142	1.12308e-15
SMIM29	0.637354	3.089e-45	HMGA1	0.463551	3.62648e-17	ASB2	0.536159	4.73493e-15
KRT10	-0.494975	8.76657e-45	TMEM107	0.539963	8.91383e-17	SNRPD1	-0.374463	1.40027e-14
UBA52	0.430808	2.96417e-43	MRPL12	-0.46757	9.5269e-17	MARCKSL1	0.539686	1.96092e-14
TPT1	0.5447	4.24284e-42	EEF1D	0.405991	2.00095e-16	MYL9	-0.638385	2.40313e-14
NAP1L1	0.497867	5.47262e-40	AL365356.5	0.421746	5.53668e-16	CDK2AP2	0.484843	6.95898e-14
EIF2S2	-0.486149	1.36368e-37	AL441992.1	0.471569	1.78455e-15	GUK1	0.359296	3.28206e-13
PHLDA2	-0.536111	1.71465e-37	PHF19	-0.638972	2.24798e-15	OTUB2	0.551653	3.54622e-13
RANBP1	-0.532428	1.94037e-37	SNRPD1	-0.367936	3.04592e-15	MIR210HG	0.465251	5.27456e-13
RAB5IF	-0.536991	3.06907e-37	PDZK1IP1	-0.639544	3.819e-15	AC097534.2	0.405709	5.30478e-13
ARPC2	-0.427671	3.40756e-37	C4orf48	0.401353	3.94571e-15	RAC1	-0.300028	6.32899e-13
TOMM40	-0.628218	2.3597e-36	BRK1	0.323007	6.41088e-14	FRMD6	-0.755634	6.676e-13
PFDN2	-0.487787	9.79403e-36	STMP1	0.438676	7.92872e-14	AL441992.1	0.473765	9.9161e-13
TIMM13	-0.482538	1.08346e-35	ACTB	-0.284372	1.6409e-13	CD3EAP	-0.568587	1.96878e-12
SRM	-0.527432	1.14464e-34	PLAC8	-0.621362	2.48668e-13	CDC42EP3	-0.562807	2.8327e-12
TMA7	-0.333344	6.68488e-34	CDC42EP3	-0.533874	2.62172e-13	AC092807.3	-0.539629	3.08124e-12
H3F3B	-0.400276	6.9576e-33	EDF1	-0.398874	2.70016e-13	PDZK1IP1	-0.626678	3.21887e-12
CCDC85B	0.583973	2.22662e-32	CYTOR	-0.382341	3.30956e-13	LSM4	0.347084	4.64524e-12
SNRPD1	-0.421127	4.76086e-32	TPM1	-0.541209	3.60534e-13	PNRC1	0.473623	6.0471e-12
GAPDH	0.40098	6.20118e-32	DDX21	-0.467433	4.32816e-13	ADAM8	0.454572	6.19662e-12
H2AFZ	-0.423747	2.5295e-31	LAGE3	0.44276	1.14423e-12	ENO2	0.428239	9.09422e-12
SNRPG	-0.375127	5.06986e-31	THBS1	-0.65078	1.91904e-12	PLAC8	-0.609134	1.00649e-11
ODC1	-0.718434	5.79585e-31	LRRC59	-0.411984	2.62791e-12	DCUN1D5	-0.434183	1.07257e-11
CD44	0.557952	6.71748e-31	GPR137	0.432903	3.16737e-12	BRK1	0.321758	1.35956e-11
C19orf33	0.609154	1.16534e-30	CD3EAP	-0.547247	4.16308e-12	TAX1BP3	-0.510765	2.20585e-11
IFI27	0.601704	2.92088e-30	TIMM8A	-0.506634	7.26069e-12	SCD	0.50934	2.34959e-11
REX1BD	0.497333	5.24669e-30	PDLIM2	-0.510478	8.01008e-12	CYP1B1	0.755375	2.53753e-11
PRELID1	-0.375166	8.36465e-30	IER3	0.496416	1.25136e-11	SMS	-0.402985	3.12913e-11
GRN	0.553854	7.11406e-29	CALM2	-0.300649	2.15525e-11	C15orf48	-0.465487	3.29692e-11
IGBP1	0.56375	7.32991e-29	OARD1	0.428722	2.38134e-11	SAA2	-0.839958	3.69596e-11
PNRC1	0.557265	9.51808e-29	FAM207A	-0.502724	2.49439e-11	AJUBA	-0.463718	4.87554e-11
EEF1E1	-0.526313	1.86919e-28	COA4	-0.409448	3.09177e-11	GAS6	-0.513585	1.17273e-10
HNRNPAB	-0.566883	1.72757e-27	BTF3	-0.293028	3.66355e-11	FAM207A	-0.505716	1.48752e-10
NPM1	0.499003	1.86765e-27	PYCR1	-0.488207	4.02357e-11	LAYN	-0.499703	1.62528e-10
TUBB	0.420428	2.32817e-27	EBNA1BP2	-0.390642	4.16384e-11	TGM2	-0.510633	1.66115e-10
RAC1	-0.344606	3.29377e-27	TIMM9	-0.502036	6.00272e-11	TIMP3	-0.702516	1.70699e-10
NDUFS6	-0.377963	2.91225e-26	CYCS	-0.34618	6.01495e-11	EIF6	-0.421846	1.80593e-10
ZNF593	-0.522278	5.10991e-26	SLC1A5	-0.458262	8.85778e-11	UCP2	-0.600406	1.88863e-10
G0S2	-0.884348	8.05173e-26	CYR61	-0.599161	1.59668e-10	CDKN1A	0.615005	2.09771e-10
MRPL14	-0.333815	5.26086e-25	ZYX	-0.510302	1.61103e-10	LYAR	-0.506376	2.10206e-10
EIF4EBP1	-0.489987	7.23006e-25	AC245041.1	-0.270905	1.67036e-10	PHF19	-0.534931	2.17559e-10
PGAM1	-0.45186	1.0274e-24	TAGLN	-0.456761	4.07361e-10	AP1M2	-0.447735	5.16411e-10
COTL1	-0.389047	1.27313e-24	SLC25A6	-0.355623	5.86237e-10	NOP16	-0.495617	5.62569e-10
UBE2S	-0.723135	3.28255e-24	MRPL41	0.297924	6.3362e-10	BRI3	0.424411	6.25282e-10
LRRC59	-0.462112	3.67815e-24	SMIM14	0.39409	9.46726e-10	ZNF593	-0.43325	7.30763e-10
ERH	-0.335931	5.13232e-24	LSM4	0.357543	1.01958e-09	EIF5	-0.527925	7.44021e-10
DYNLL1	-0.358057	1.83555e-23	PHB	-0.396224	1.10882e-09	PDLIM2	-0.491423	9.0701e-10
CEBPG	-0.599886	2.27384e-23	AC097534.2	0.283605	1.16169e-09	CENPX	0.416082	9.44295e-10
ITGAE	-0.486482	8.49623e-23	MIR210HG	0.360794	1.16848e-09	TRIB2	0.49594	1.84124e-09
TFDP1	-0.503184	1.47551e-22	SEPT1	0.380597	1.29391e-09	MSMO1	0.465274	2.83976e-09
HMGN1	-0.336584	4.4632e-22	JUND	0.398824	1.58793e-09	FDPS	0.433409	3.83566e-09
NACA	0.371058	1.14582e-21	MIR4435-2HG	-0.393211	1.73473e-09	SAA1	-0.606253	4.92491e-09
GLRX5	-0.450763	6.39247e-21	AP006621.3	0.402227	1.80893e-09	STMP1	0.35152	7.1031e-09
TIMM8A	-0.52249	6.64055e-21	PPAN	-0.385978	2.11165e-09	CDC42EP2	-0.529568	8.41338e-09
ATP5MC2	0.342127	7.7493e-21	DCUN1D5	-0.379331	2.90053e-09	ARF4	-0.394942	8.9458e-09
GTF2A2	-0.440284	1.84112e-20	AC092807.3	-0.487754	3.2787e-09	MED10	-0.450701	9.59017e-09
NXT1	-0.457748	3.4263e-20	UAP1	-0.444302	3.7658e-09	NDRG1	0.443592	9.725e-09
FAU	0.268638	3.97687e-20	TOMM40	-0.420362	4.00019e-09	FOSL1	-0.362854	1.2516e-08
MRPL12	-0.40912	4.0376e-20	SRSF7	-0.356887	4.317e-09	UBC	0.391486	1.31874e-08
DCUN1D5	-0.430855	4.17868e-20	PTGES2	-0.43963	4.43131e-09	SSSCA1	-0.444867	1.73233e-08
MGST3	0.491519	5.27379e-20	SARS	-0.496622	4.98001e-09	FOSL2	0.433236	2.38188e-08
LSM5	-0.341573	6.95353e-20	TUBB6	-0.418634	6.47138e-09	SRSF7	-0.406068	4.01665e-08
MRPS12	-0.406876	8.95528e-20	SSSCA1	-0.426158	7.35668e-09	HBEGF	-0.503053	4.2232e-08
TOMM7	0.325263	1.94614e-19	TAX1BP3	-0.42669	8.88386e-09	UAP1	-0.443933	4.66223e-08
SNHG15	-0.499391	3.40475e-19	NDUFB1	0.324754	8.99066e-09	RCN1	-0.424531	4.72578e-08
EMC6	-0.398912	3.6846e-19	GAS6	-0.426175	1.17316e-08	DDX21	-0.410659	5.23442e-08
COA4	-0.415569	1.39777e-18	MRPL4	-0.403013	1.35185e-08	UBE2N	-0.25696	7.15128e-08
SRSF9	-0.374325	2.72196e-18	LINC01116	-0.477051	1.46541e-08	TMEM107	0.385139	1.14397e-07
PSMG3	-0.464739	2.83385e-18	PLAU	-0.586268	1.50283e-08	C19orf48	-0.461732	1.18041e-07
SDC4	-0.886808	3.02026e-18	SRM	-0.337304	1.53599e-08	ALKBH5	0.380567	1.9072e-07
CCM2	-0.457524	3.80754e-18	IDI1	0.411225	1.684e-08	ADRB2	-0.458308	1.97534e-07
AP2S1	-0.304636	4.11871e-18	EIF4EBP1	-0.385597	2.52028e-08	THBS1	-0.569684	1.98626e-07
MINOS1	-0.329084	6.35412e-18	SAA2	-0.663132	2.62206e-08	KMT2E	0.397859	2.06043e-07
PGP	-0.455929	1.00878e-17	EMG1	-0.436516	2.65045e-08	C6orf48	-0.357105	2.18452e-07
CCND3	-0.513148	1.13316e-17	EIF6	-0.367448	2.71649e-08	ZBTB38	0.398245	2.36998e-07
NME1	-0.338495	1.1531e-17	CDV3	-0.454793	2.73544e-08	CYSTM1	0.406487	2.61066e-07
ZYX	-0.51012	1.24649e-17	ANP32B	-0.366106	3.14273e-08	DHCR24	0.395457	2.91415e-07
IFRD1	-0.466715	1.38147e-17	SMIM15	-0.399323	3.38944e-08	DRAP1	0.272539	2.97958e-07
ATG101	-0.462148	1.91219e-17	PNRC1	0.376702	3.52368e-08	EBNA1BP2	-0.361973	3.22997e-07
CDC42EP1	-0.462318	2.02444e-17	UBE2S	-0.640539	3.53331e-08	MCFD2	-0.344693	3.38595e-07
BRI3	0.336454	2.07701e-17	RBMX	-0.421225	3.62103e-08	STMN1	-0.339132	3.53332e-07
PNO1	-0.417767	2.50775e-17	RAN	-0.308548	5.73174e-08	ANKRD1	-0.654549	3.62804e-07
EIF3D	0.424729	2.5449e-17	CYSTM1	0.408025	6.15246e-08	LRRC59	-0.351111	5.70359e-07
PSAT1	-0.440283	2.74931e-17	SSR3	-0.380209	6.16252e-08	HSD17B7	0.324743	6.44422e-07
AP1M2	-0.46485	3.70508e-17	NSL1	0.365623	6.84425e-08	ZYX	-0.448794	8.52415e-07
PPM1G	-0.44897	4.04496e-17	RCN1	-0.390579	7.01972e-08	JUND	0.384759	9.15969e-07
SMIM15	-0.437728	5.80865e-17	HMSD	0.371919	7.84385e-08	SLC7A5	-0.421251	1.04004e-06
OXA1L	0.440075	6.76201e-17	TUBG1	0.374732	1.09105e-07	TXNRD1	-0.469711	1.05357e-06
IFI27L2	0.407208	2.25965e-16	FRMD6	-0.553154	1.68842e-07	ARHGAP29	-0.469771	1.06166e-06
SLC16A3	-0.434815	2.68664e-16	TMEM258	0.298824	1.69175e-07	SARS	-0.462081	1.12774e-06
SMIM12	-0.424789	3.29501e-16	MRPL14	-0.250492	1.74136e-07	BMP4	0.566765	1.13123e-06
CDV3	-0.485395	4.71374e-16	SMS	-0.32477	1.89196e-07	GAPDH	0.328965	1.20315e-06
GGCT	-0.455521	4.98395e-16	CNBP	-0.361782	2.00019e-07	SERTAD4-AS1	-0.435898	1.26502e-06
SEC61B	-0.271119	5.06519e-16	ANKRD1	-0.596117	2.23153e-07	SFPQ	-0.430703	1.36679e-06
SORBS2	0.470255	6.05531e-16	AL355916.1	-0.443213	2.3968e-07	MAP2K3	-0.433508	1.60712e-06
TIMM8B	-0.352422	1.15199e-15	BAG1	-0.41001	2.4751e-07	CEBPB	0.416628	1.95001e-06
TPI1	-0.349785	1.19397e-15	PAWR	-0.4584	2.48449e-07	DKC1	-0.433928	2.29045e-06
LDHB	0.430066	1.38462e-15	HSPE1	-0.281269	2.57846e-07	TPM1	-0.436459	2.39522e-06
UQCC3	-0.40321	1.5837e-15	IMP4	-0.410565	3.08064e-07	BNIP3	0.437752	2.67155e-06
DDX21	-0.406192	2.11073e-15	UCP2	-0.489999	3.39108e-07	KRT18	-0.355759	2.74263e-06
HBEGF	-0.505743	2.24619e-15	SLC16A3	-0.36279	3.9734e-07	AC245041.2	-0.267812	3.51335e-06
NDUFAF8	-0.34215	2.86251e-15	NTMT1	-0.371602	4.88663e-07	UBAC1	0.372262	3.76642e-06
CCND1	-0.359899	3.4668e-15	C1QBP	-0.298442	5.54001e-07	PLAU	-0.529177	4.08265e-06
DNPH1	0.382055	3.73549e-15	SLC1A3	-0.315823	5.54783e-07	EDN1	-0.390182	4.15938e-06
EHD1	-0.442059	5.58477e-15	YDJC	-0.409558	5.88319e-07	SNHG15	-0.412367	4.37201e-06
TMEM138	-0.444547	7.24698e-15	NAA38	0.267873	5.92618e-07	ARHGAP5	0.328547	4.75808e-06
DTYMK	-0.382115	7.47157e-15	TNFRSF12A	-0.320499	6.15594e-07	SFTA1P	-0.412289	4.91774e-06
MAP2K3	-0.449938	9.24417e-15	PRADC1	0.355904	6.56628e-07	CAV2	-0.386623	5.05707e-06
LGALS3	0.409214	1.12548e-14	KRT18	-0.341872	6.94298e-07	EIF3H	0.367557	5.11932e-06
EIF3J	-0.400992	1.23625e-14	NDUFA4	0.258227	8.64678e-07	LAMTOR4	0.291128	6.43387e-06
TKT	0.420734	1.81969e-14	HINT2	0.362946	9.04697e-07	ANP32B	-0.343386	6.44829e-06
PYCR1	-0.417564	2.12766e-14	ETFB	0.356573	9.11891e-07	SMIM15	-0.366067	6.96278e-06
DPH3	-0.398996	2.18852e-14	C8orf33	-0.387451	1.15265e-06	HIF1A	0.357166	8.25818e-06
NOP16	-0.423772	2.19862e-14	ZC3H15	-0.368396	1.28008e-06	NEU1	0.340458	8.79989e-06
TOMM34	-0.444539	2.78951e-14	NME1	-0.297604	1.38647e-06	CYCS	-0.286909	9.06453e-06
USB1	-0.395281	2.80932e-14	NEU1	0.374274	1.40196e-06	ORAI3	0.356548	9.32985e-06
SLC7A5	-0.428465	3.30848e-14	CSF3	0.422391	1.59484e-06	RHEB	-0.294162	1.02956e-05
LYAR	-0.441742	3.4808e-14	C20orf27	-0.348268	1.92219e-06	SSR3	-0.363514	1.31073e-05
CREBRF	0.297406	4.01987e-14	RSL24D1	-0.398728	2.18771e-06	GASAL1	0.260108	1.33773e-05
TAF9	-0.361761	4.41233e-14	UPP1	-0.387241	2.27012e-06	FUT11	0.299414	1.55962e-05
ERGIC3	0.378814	4.50068e-14	ANKRD9	0.294224	2.33134e-06	SLC1A5	-0.401904	1.56584e-05
TSTD1	0.40574	5.76923e-14	MRPL27	-0.340614	3.30568e-06	CST6	-0.524351	1.69644e-05
CD3EAP	-0.44229	6.42189e-14	ADAM8	0.350801	3.43852e-06	TPP1	0.313895	1.85397e-05
CLTB	-0.374196	6.95817e-14	HSPB1	-0.269251	3.57288e-06	TINAGL1	-0.425676	1.89197e-05
PHF19	-0.473845	7.21899e-14	LRRC26	0.333236	4.25768e-06	CYREN	-0.369694	2.00704e-05
NIPA2	-0.419927	8.62255e-14	POLR2J	0.258953	4.41791e-06	LINC01116	-0.415837	3.0718e-05
SLC39A3	-0.420175	9.01182e-14	CLIC1	-0.267235	4.43842e-06	ACYP1	0.33747	3.10718e-05
PDAP1	-0.33964	1.05285e-13	DRAP1	0.270307	4.78033e-06	DPM3	0.347893	3.32659e-05
DAAM1	0.49171	1.16896e-13	WDR43	-0.394748	4.7902e-06	CTNNAL1	-0.304924	3.38238e-05
ENOPH1	-0.396668	1.17193e-13	DDX18	-0.403305	4.86708e-06	ABCC3	0.387612	3.45603e-05
TP53RK	-0.388586	1.29752e-13	EDN1	-0.360224	4.89586e-06	RAD9A	0.360205	4.04263e-05
FHL2	-0.508808	1.53534e-13	ICOSLG	0.402576	4.89776e-06	ICOSLG	0.377137	4.15809e-05
NTMT1	-0.374349	2.03708e-13	VMP1	0.383828	5.05275e-06	IDH3G	0.282338	6.00221e-05
RNASEH1	-0.392355	2.26692e-13	TDP2	0.312576	5.29207e-06	GFPT2	0.361799	7.03742e-05
ZNF581	0.390057	4.05132e-13	ANXA3	-0.367275	5.32443e-06	RRP7A	-0.367101	7.12745e-05
SRA1	-0.389708	4.50417e-13	PCLAF	0.437834	5.72885e-06	RAN	-0.264732	7.24283e-05
E2F4	-0.404643	4.90056e-13	C6orf132	-0.378786	6.38336e-06	PCLAF	0.369641	7.26988e-05
PPP1R14B	-0.315171	4.92924e-13	RRAS	0.360632	6.55823e-06	CDCP1	0.345748	7.46689e-05
PITX1	-0.41161	4.9938e-13	EIF4A1	-0.38792	6.80262e-06	DLEU2	-0.372315	9.71035e-05
C11orf24	-0.4078	5.27585e-13	FTL	0.272316	8.93012e-06	LINC01638	-0.39001	9.75408e-05
LSM10	-0.4134	5.31834e-13	UBE2N	-0.268305	9.04894e-06	SPDL1	-0.379043	0.000113161
ORMDL1	-0.398426	5.91699e-13	SSR2	-0.369684	9.11146e-06	MYEOV	-0.306696	0.000115087
EFHD2	-0.405542	5.97595e-13	SDC4	-0.67534	9.2533e-06	AC090409.1	-0.387282	0.000136368
EMC8	-0.370447	6.93633e-13	SNHG15	-0.396241	9.53747e-06	PAPOLA	0.313779	0.000139809
GPATCH4	-0.441065	7.29193e-13	RRP7A	-0.362956	9.80813e-06	CLIC3	-0.458852	0.000141175
EIF4B	0.37411	8.29374e-13	MRPL34	0.336323	1.0442e-05	KRT7	-0.344518	0.000155332
SNRPA1	-0.417219	8.50219e-13	RRS1	-0.352839	1.05296e-05	HIGD2A	0.266627	0.000165091
MRPL41	-0.276992	8.54819e-13	OTUB2	0.331807	1.27318e-05	PROSER2	-0.289033	0.000167453
TSSC4	-0.4112	1.18509e-12	YARS	-0.357279	1.55428e-05	ELOVL6	0.308585	0.000192224
CCDC86	-0.364795	1.26022e-12	ETF1	-0.347446	1.75442e-05	ADAMTS6	-0.314614	0.000199528
SRP19	-0.377936	1.28962e-12	CCDC80	-0.320332	1.75784e-05	IL6	0.432301	0.000231732
IMPDH2	0.388717	1.5319e-12	NRG1	-0.411166	1.81081e-05	TAF12	0.330602	0.000260527
TSEN15	-0.412597	1.6745e-12	AHSA1	-0.376337	2.41952e-05	OARD1	0.279398	0.00033407
SEC11A	0.341767	1.83776e-12	TOMM20	-0.378338	2.43984e-05	CDV3	-0.387987	0.000337307
HSD17B11	0.414592	2.1258e-12	NIFK	-0.384982	2.47565e-05	SRSF3	-0.33872	0.000434945
QARS	0.376978	2.37299e-12	FHL2	-0.468394	2.74156e-05	CHIC2	-0.433717	0.000441699
ETFB	0.332229	2.4136e-12	ATP6V1F	0.268147	3.01e-05	NIFK	-0.3904	0.00045311
RAD23A	-0.295978	2.6178e-12	PTP4A1	-0.320587	3.40425e-05	CMTM7	-0.337105	0.000460626
UBE2N	-0.303694	2.92738e-12	TWISTNB	-0.336648	3.50334e-05	TAGLN	-0.389056	0.000523017
PSMB4	0.358231	2.93924e-12	EIF3J	-0.356121	3.53744e-05	ZFAND2A	-0.329074	0.00055299
TIMM10	-0.388742	3.21295e-12	ADRB2	-0.376788	3.93757e-05	MARCKS	-0.365036	0.000638265
CYP1B1	0.552136	3.54155e-12	PTGES3	-0.301181	4.16566e-05	NCBP2-AS2	0.297334	0.000662505
IFRD2	-0.351509	3.66433e-12	C1orf43	-0.293307	4.19228e-05	RRBP1	-0.368437	0.000686152
CENPX	-0.321516	3.89473e-12	CHMP6	-0.275279	4.2285e-05	TUSC2	0.286269	0.000733253
PDLIM2	-0.406738	4.27016e-12	ARF4	-0.306067	4.39916e-05	C19orf70	-0.298672	0.000772013
SLC25A33	-0.356211	4.89854e-12	CCND3	0.353883	4.49497e-05	EIF3J	-0.331573	0.000906277
TMEM11	-0.38472	5.52722e-12	LYAR	-0.371096	4.7609e-05	GDF15	0.368194	0.000937415
B2M	0.279868	6.24738e-12	AP1S2	0.345893	4.91107e-05	HIPK2	0.306958	0.00105925
YARS	-0.369588	6.69339e-12	SH3PXD2A	0.255969	5.17482e-05	CALD1	-0.33463	0.00109152
EBNA1BP2	-0.328255	7.25507e-12	NT5E	0.338322	6.23461e-05	NEXN	-0.314166	0.00109759
RRS1	-0.360886	1.06708e-11	PAQR4	0.296381	7.39304e-05	BCL3	0.301137	0.0011532
DLEU2	-0.383074	1.63748e-11	TIMM13	-0.266177	7.72687e-05	PPP1R14B	0.266172	0.00120341
FRMD6	-0.607833	1.68442e-11	PNO1	-0.332753	7.80042e-05	TSEN34	0.2995	0.00120428
PSME3	-0.403042	1.76373e-11	RTN4	-0.310746	7.84212e-05	FADS1	0.304091	0.00120742
POLE3	-0.391708	2.02604e-11	CDC20	-0.545354	9.09541e-05	GTF2I	0.330359	0.00122279
ST13	0.371258	2.12813e-11	ZNHIT1	0.316114	9.29232e-05	IGFBP4	-0.426343	0.00123313
SERPINB1	0.343154	2.23765e-11	SMURF2	-0.387124	0.000104425	NNMT	-0.331764	0.00129663
ECH1	0.350729	2.3384e-11	CKLF	0.294954	0.000107448	PNPLA2	-0.300578	0.0014224
DCTPP1	-0.413697	3.06143e-11	MCFD2	-0.307291	0.000111452	ARRDC3	0.263	0.00142753
EI24	-0.276987	3.88039e-11	TAF9	-0.29427	0.000114444	ARHGAP5-AS1	0.257571	0.00142852
BZW1	-0.356577	3.92106e-11	MPV17	0.316331	0.000122747	ANKRD12	0.283269	0.00142902
POP7	-0.338607	4.1718e-11	SMAGP	-0.371915	0.000124561	PAWR	-0.388325	0.00151245
C8orf33	-0.364772	4.45439e-11	TUSC2	0.320137	0.000126329	TMEM165	-0.337397	0.00162257
TNNT1	0.413493	4.53958e-11	MED10	-0.347899	0.000131391	C4BPB	-0.423609	0.00167899
VAT1	0.363882	4.6112e-11	BOD1	-0.360769	0.000134878	AP006621.3	0.30811	0.001859
SMIM37	-0.322574	5.28835e-11	CCDC9B	-0.350593	0.000149449	POLD2	0.265782	0.00188695
MEA1	-0.261778	5.76459e-11	CMTM7	-0.353518	0.000152534	TWISTNB	-0.317784	0.0021217
WDR45B	-0.365094	5.83415e-11	INSIG1	0.373771	0.000153184	SLC16A3	-0.280637	0.00216763
SH3GL1	-0.374248	6.09247e-11	NCL	-0.354186	0.000156602	SDF2L1	0.365923	0.0022179
PRDX5	0.322178	7.61561e-11	MSMO1	0.321183	0.000164637	ORAI1	0.298509	0.00238184
SRSF7	-0.370896	7.72169e-11	ORAI3	0.310568	0.000167447	CASC8	-0.333706	0.00239997
SNRPB	-0.281012	8.11965e-11	AJUBA	-0.33486	0.000172168	RBCK1	-0.342027	0.00242269
DKC1	-0.38761	8.88785e-11	SERPINB6	0.308473	0.000178647	DNAJB6	-0.294215	0.00244978
ELOC	-0.301049	9.49156e-11	FOSL1	-0.291146	0.00018078	TMEM80	0.291094	0.00251555
PARD6B	0.431885	1.16892e-10	EIF5	-0.358013	0.000186847	EEF1E1	-0.301808	0.00262421
PTP4A1	-0.332073	1.20193e-10	MYC	-0.47773	0.000186923	ATF4	-0.413021	0.00309188
CAMLG	0.364499	1.36977e-10	MRTO4	-0.33529	0.000206031	STX3	0.285875	0.00326455
RNPS1	-0.328055	1.4431e-10	FSTL3	-0.27772	0.00021907	EIF3L	0.345764	0.0033118
EIF5	-0.416871	1.82359e-10	RRAGC	0.313488	0.000237865	AP1S2	0.297546	0.00346064
C19orf48	-0.41789	1.87833e-10	HPS1	-0.333958	0.00026881	CNN3	-0.255266	0.00349433
MARCKS	0.37219	2.43047e-10	TMEM138	-0.35654	0.000284734	LINC02001	0.305146	0.0038612
RAN	-0.278355	2.70007e-10	C19orf48	-0.343432	0.000404986	GTF2H2	-0.298459	0.00408702
ETF1	-0.342418	2.81409e-10	BSDC1	0.304992	0.000406426	LIMA1	-0.359674	0.00445875
BIRC5	-0.416996	2.98191e-10	KMT2A	0.314982	0.000425168	RGMB	-0.315261	0.00450408
ATP6V0B	-0.316235	3.25119e-10	MPC2	0.29276	0.000444857	MGAT4B	0.323738	0.00450593
DLGAP1-AS1	0.352112	3.34252e-10	NUDT16	-0.259015	0.00047064	LAGE3	0.32518	0.0045425
TPP1	0.348251	3.50526e-10	CHST12	0.277813	0.000483718	PGD	0.274882	0.00456945
EVI2A	0.357621	3.60028e-10	CDC42EP2	-0.391627	0.000490414	SMURF2	-0.37815	0.0048051
SLC25A3	0.281595	3.92909e-10	S100A2	-0.435092	0.000512216	EMG1	-0.335438	0.00505456
TPM4	-0.301415	3.97604e-10	HNRNPD	-0.330774	0.000522314	GLS	0.270327	0.00536021
YWHAH	-0.326181	4.01949e-10	MHENCR	0.318666	0.000578977	MRPL47	-0.301011	0.00553118
SPTSSA	-0.335846	4.11409e-10	DKC1	-0.343033	0.000609606	MAP7D3	-0.347397	0.00585442
EIF4A2	0.35321	5.44006e-10	MYADM	-0.322361	0.000620006	FBP1	-0.314333	0.00590135
DPH7	-0.328897	5.46562e-10	BAG2	-0.3442	0.000622569	SRRM2	0.301273	0.0062926
ABCF1	-0.333728	5.77479e-10	HAGH	0.262814	0.000623022	TRA2B	-0.315838	0.00637289
LETM2	-0.362429	5.97343e-10	GNB2	0.279647	0.000635683	LYSMD2	-0.290897	0.00678398
BCL7B	-0.341695	6.26782e-10	CEBPG	-0.392088	0.000637581	TUBG1	0.275939	0.00684629
DPH2	-0.305716	6.77028e-10	SERBP1	-0.269045	0.000660861	MRPL34	0.316296	0.00690807
ATP5MC1	-0.262261	6.96123e-10	ACYP2	0.292956	0.000663824	IFRD1	-0.327342	0.006996
CMC2	-0.388495	7.01231e-10	SELENOM	0.309138	0.000734897	SUGP2	0.274238	0.0073171
TEX30	-0.425332	8.22899e-10	PUS1	-0.271728	0.000752062	WDR45	-0.32802	0.00742513
AUP1	-0.337303	8.92844e-10	NDUFA6	0.279022	0.000753999	VAT1	0.302326	0.00786469
GIPC1	-0.325337	9.42472e-10	INSIG2	0.289409	0.000856976	GIT1	0.267776	0.00807238
RRP7A	-0.358295	1.23389e-09	BRD2	0.289843	0.000914386	REPIN1	0.25981	0.00878845
SLC7A1	-0.325551	1.23854e-09	TMEM38B	0.274036	0.000936985	PBDC1	-0.322829	0.00927625
NFKB1	-0.34138	1.27335e-09	STC1	0.386731	0.000962211	ASAP1	-0.350421	0.00944939
ARPC1B	-0.269847	1.27938e-09	PBDC1	-0.334032	0.000985497	SLC9A3R2	0.295224	0.00964629
RRP15	-0.291805	1.30725e-09	ZBTB25	0.256284	0.000995472	WDR54	0.2732	0.00977334
RRP36	-0.362485	1.32685e-09	C6orf62	-0.370334	0.00102815	GAR1	-0.319376	0.0101553
ICMT	-0.335638	1.35759e-09	ASXL1	-0.317785	0.00105977	UROS	0.260862	0.0108688
VMP1	0.356772	1.44941e-09	SPDL1	-0.329079	0.00114802	UBE2S	-0.40808	0.0114502
EPB41L4A-AS1	0.354208	1.68871e-09	FBXO32	-0.389815	0.00119504	MYADM	-0.308367	0.0124114
WDR43	-0.367365	1.71655e-09	GAR1	-0.321025	0.00120551	REXO2	-0.276985	0.0126857
LLPH	-0.366949	1.84488e-09	GPX8	-0.31133	0.00124683	RBMX	-0.297543	0.0135933
RABAC1	0.3281	1.85333e-09	RBCK1	-0.319827	0.00130092	KLHDC3	0.264963	0.0139811
TUBA1C	0.358853	1.9307e-09	GNPNAT1	-0.271728	0.00132302	IRF2BPL	0.291459	0.0147018
JOSD2	0.373047	1.94635e-09	HPCAL1	0.310367	0.00135647	CEBPG	-0.359024	0.0147088
SLC1A5	-0.354497	2.0426e-09	CCDC85B	0.334249	0.00141872	MRPL12	-0.25613	0.0148357
COPRS	-0.315885	2.23163e-09	FBXL15	0.257962	0.00144141	OSBPL8	0.286672	0.0154101
AKR1B1	-0.334927	2.34931e-09	TRPT1	0.267605	0.00146141	PDLIM5	-0.286881	0.015438
GNPNAT1	-0.326833	2.64451e-09	PPP1R11	-0.294756	0.00160712	KRT8	-0.278888	0.0157331
C1orf122	-0.339997	2.77566e-09	AC093673.1	0.287888	0.00163437	NEDD4L	-0.321503	0.0158765
BAG2	-0.368909	2.84255e-09	TGFB2	-0.297808	0.00172418	CCDC80	-0.260198	0.0170001
INPP1	-0.373289	3.10512e-09	ACYP1	0.331373	0.00188898	C6orf132	-0.314365	0.0179189
SIVA1	-0.275046	3.11547e-09	SLC17A9	-0.270743	0.00200068	CARD19	0.291048	0.0189009
CLPTM1L	-0.353484	3.51016e-09	NFKB1	-0.295514	0.00210833	AKIRIN1	-0.279225	0.0196953
RWDD1	-0.28397	3.6438e-09	DPH2	-0.276846	0.00212878	VASP	-0.340604	0.0197515
RALY	-0.312806	3.78658e-09	SPSB3	0.250391	0.00214133	GABPB1-AS1	0.303226	0.0198236
DNMT1	-0.337445	3.8554e-09	EEF1E1	-0.268748	0.00222236	ZBTB25	0.255301	0.0205658
JPX	-0.311084	4.20816e-09	CENPV	-0.327375	0.00226037	BBX	0.255006	0.0227627
BLOC1S2	-0.258185	4.3987e-09	TMA16	-0.307859	0.00228611	TOMM5	0.266146	0.0228243
TFAM	-0.353717	4.58633e-09	CST7	-0.338735	0.00235595	HCCS	-0.315784	0.0234332
SARS	-0.389556	4.65746e-09	RARRES2	-0.469107	0.00243501	CYTH2	0.278514	0.0234571
PSAP	0.336361	5.19425e-09	PRSS3	0.303636	0.00245835	MRPL23	0.288362	0.0235118
CYBA	0.303733	5.39797e-09	C19orf33	-0.339616	0.00262802	CMPK1	0.256091	0.0248702
IRAK1	-0.328597	5.49271e-09	AC090409.1	-0.352537	0.00269343	FAM107B	-0.33759	0.0248889
MRPS15	-0.309727	6.10981e-09	BIRC5	-0.367796	0.00291578	VMP1	0.293444	0.0252165
EIF2A	0.290911	6.20574e-09	RNF167	0.303636	0.00309736	ISG15	0.262398	0.0271565
AMD1	-0.359577	6.80503e-09	C4BPB	-0.391022	0.0032205	COA7	-0.251886	0.0277713
MYEOV	-0.307917	7.07952e-09	MRPS34	0.261014	0.00325189	IER2	-0.309069	0.0280576
CCNQ	-0.297703	7.58011e-09	HNRNPA3	-0.296055	0.00328352	TRMT61A	-0.250943	0.0290431
BLCAP	-0.327446	8.53915e-09	CENPX	0.312861	0.00336195	RRS1	-0.297061	0.0296187
RRP1B	-0.336587	8.56557e-09	DNAJB6	-0.274512	0.00343617	CTDNEP1	0.315964	0.0301076
RFK	-0.362442	1.02142e-08	SAA1	-0.401241	0.0036164	PGAM1	0.26689	0.0302032
PPAN	-0.292462	1.07355e-08	TIAL1	-0.313208	0.00367203	MPLKIP	0.274355	0.0324843
MRTO4	-0.349831	1.19476e-08	KRT7	-0.2976	0.00466527	ODC1	-0.331001	0.0329448
PFDN5	0.273354	1.23963e-08	SFXN4	-0.28366	0.00494451	SUDS3	0.27592	0.0337428
MAP7D1	-0.321751	1.70192e-08	MMD	0.295588	0.00499724	NR2F2	-0.339954	0.0342196
SRP9	-0.251288	1.73942e-08	PDLIM4	-0.313588	0.00527092	DBNL	-0.284098	0.0346137
SDF2L1	-0.390667	1.88535e-08	SNHG7	-0.317955	0.0053484	FAM114A1	0.274983	0.0398457
STK40	-0.309143	1.91971e-08	MRPL23	0.261918	0.00547867	POLR2C	-0.280715	0.0403971
TXNDC17	-0.265186	2.22484e-08	CEP19	0.252343	0.0055146	IGFBP6	-0.303078	0.0429504
FAM241A	-0.27018	2.22867e-08	SRSF3	-0.272489	0.00583944	PNO1	-0.272723	0.0470192
RNF126	-0.345894	2.24728e-08	CNPY3	-0.318629	0.00591109	MKNK2	0.290423	0.0474422
HMBS	-0.31432	2.31864e-08	PINK1	0.25667	0.00600486	MICB	0.273	0.0483212
HNRNPH3	-0.375662	2.55882e-08	WDR54	0.296243	0.00633338
HCCS	-0.32904	2.94256e-08	YBX3	-0.267147	0.00650073
AL161431.1	-0.417641	3.09154e-08	RCHY1	-0.282473	0.00692802
SRSF2	-0.309139	3.90196e-08	KLHDC3	0.289866	0.00698831
BLVRB	0.33829	3.99422e-08	CASC8	-0.281687	0.00716066
AKIRIN1	-0.312204	4.18275e-08	NPC2	0.282256	0.00733353
CYREN	-0.325853	4.49309e-08	CLIC3	-0.397476	0.0073842
USP1	-0.273558	4.94494e-08	IRF2BP2	0.310844	0.00739917
CBFB	-0.298396	5.04457e-08	GRPEL1	-0.322874	0.00765704
COMMD5	-0.311293	5.17953e-08	CCDC69	0.297948	0.00780913
POLR3K	-0.368796	5.8518e-08	GNAS	0.265389	0.0080427
WSB2	-0.309309	6.87604e-08	PAK1IP1	-0.279595	0.00809453
TCHP	-0.265684	7.30039e-08	ASF1B	0.287403	0.00809498
RWDD4	-0.336148	7.49145e-08	VEGFA	0.30477	0.00811986
PSME1	0.318596	7.51334e-08	MRPS12	-0.260364	0.0085555
SNHG7	-0.348227	7.79464e-08	MCUB	0.279896	0.00893314
CTSA	0.300333	8.01929e-08	CHORDC1	-0.321779	0.00908036
FBXW2	-0.290554	8.11615e-08	CLSPN	0.315313	0.0094319
DYNLT1	-0.266632	8.62992e-08	KANK2	0.25897	0.00952826
UBE2M	-0.313473	8.79469e-08	FMNL1	-0.274422	0.00978496
LSM6	-0.278204	9.06663e-08	NCBP2	-0.304828	0.00979881
TNIP1	-0.353356	1.09436e-07	RNF213	0.254048	0.00987667
WDR77	-0.306645	1.18232e-07	ACTN1	-0.295802	0.0101496
RGMB	-0.310945	1.21502e-07	VAT1	0.299439	0.0105332
HCFC1R1	0.305932	1.2219e-07	ARFRP1	-0.316604	0.0106917
SSRP1	-0.309628	1.23479e-07	CARS	-0.283351	0.0107215
PAK1IP1	-0.284782	1.24272e-07	TIMM10	-0.284295	0.0111395
FOSL1	-0.293185	1.27525e-07	BPTF	0.270744	0.0119362
LDHA	-0.321831	1.29754e-07	PABPC4	-0.300136	0.0121059
MGAT1	-0.323634	1.40932e-07	BRD3	0.260301	0.0121194
CD9	0.34352	1.47081e-07	NME6	-0.299149	0.0123778
AURKAIP1	-0.250999	1.47501e-07	NPM3	-0.285206	0.0133247
IER2	-0.368126	1.61495e-07	PSAT1	-0.298438	0.0136652
RAB13	0.324997	1.64742e-07	CAVIN3	-0.367954	0.0138182
DUS1L	-0.344089	1.65478e-07	LMAN1	0.26306	0.0148939
CEP57	0.277372	1.67774e-07	TRIP6	-0.307044	0.0159861
H2AFY	-0.279908	1.71425e-07	GSN	0.252847	0.0160305
FDX1	-0.30205	1.84721e-07	HBEGF	-0.368156	0.0164679
UBE2J2	-0.328233	1.85533e-07	PGD	0.256544	0.0165741
GTF2E2	-0.262906	1.9083e-07	PDLIM5	-0.298028	0.0171934
ELOA	-0.295724	2.0395e-07	PLK2	-0.319797	0.0179787
BIRC2	-0.333972	2.12528e-07	TNRC6B	0.309306	0.0193702
TIMM17A	-0.303323	2.45013e-07	CTGF	-0.373257	0.0199206
TMEM134	0.270687	2.6494e-07	BORCS8	-0.283563	0.0209647
GEMIN7	-0.305935	2.85267e-07	SPOCD1	-0.25231	0.022658
MIR4435-2HG	0.338548	3.10914e-07	DTD1	-0.305508	0.0229205
TMEM160	0.301939	3.12765e-07	RTN3	0.265858	0.0247204
POU2F2	-0.347153	3.18799e-07	ARL3	0.292846	0.025367
TXNL4A	-0.302168	3.22107e-07	PLK1	-0.316471	0.0271094
AREG	-0.621206	3.33049e-07	KIF5B	-0.323695	0.0289847
CENPN	-0.308813	3.7399e-07	IGFBP4	-0.365154	0.030683
TCF19	-0.346142	3.87295e-07	PDLIM1	-0.290418	0.0307775
MRPL36	-0.250444	4.11698e-07	TGFBR3L	0.26898	0.0310128
EXOSC4	-0.31624	4.19092e-07	E2F1	0.332241	0.0313524
SCML1	-0.320513	4.22003e-07	AKAP12	-0.363486	0.0316502
ATP1B3	-0.3171	4.26085e-07	ATF4	-0.358926	0.033785
EIF4G2	-0.269687	4.42239e-07	OSBPL8	0.284245	0.0343713
TCEAL8	0.293221	4.49911e-07	GTF2H2	-0.267008	0.036246
SLC38A1	-0.310775	4.63694e-07	FJX1	-0.275573	0.0372767
LAGE3	0.259509	4.71203e-07	SLC3A2	-0.316991	0.0373806
DOHH	-0.292407	4.89003e-07	EIF4A2	-0.289695	0.0379566
NUDT15	-0.290361	4.93853e-07	MAP7D3	-0.292977	0.0403011
RBM17	-0.323344	4.95561e-07	VASP	-0.316389	0.0406847
WDR5	-0.308917	4.97613e-07	SERPINA1	0.308366	0.0437754
HSPA8	0.295532	5.00175e-07	DCTPP1	-0.304564	0.0438078
TWISTNB	-0.296392	6.00645e-07	BYSL	-0.281435	0.0449513
GAS6	0.310444	6.5445e-07	AURKA	-0.57691	0.0461899
SPHK1	-0.297231	6.68347e-07	POLR1D	-0.270494	0.0473598
SPDL1	-0.320599	6.80396e-07	TNIP1	-0.315332	0.0474806
RIOK1	-0.306645	6.87738e-07
GRK6	-0.30605	7.2283e-07
CBX1	-0.330408	7.33403e-07
FAM136A	-0.315451	7.45576e-07
DUSP14	-0.312992	7.78906e-07
DDAH2	0.303026	9.52362e-07
RIC8A	-0.286911	9.85552e-07
SSU72	-0.27866	1.00075e-06
CUEDC2	0.271582	1.08532e-06
TOMM22	-0.282079	1.13367e-06
LSM1	-0.312646	1.15048e-06
SS18L2	-0.314883	1.18031e-06
HLA-DRA	0.394146	1.21306e-06
RP9	-0.277063	1.29824e-06
AIMP2	-0.264947	1.3232e-06
BTG1	0.306549	1.38247e-06
PGLS	0.291495	1.39269e-06
DNAJB11	-0.295534	1.41603e-06
NDUFAF3	0.265309	1.49507e-06
ATF4	-0.349119	1.59472e-06
ID3	-0.349837	1.65348e-06
NUDT14	0.303672	1.73071e-06
HLA-E	0.264623	1.73611e-06
TIMM44	-0.321559	1.73972e-06
TOMM5	-0.270149	1.79903e-06
SMIM13	-0.328251	1.80979e-06
BATF3	-0.271277	1.81953e-06
SDHAF2	-0.265492	1.8303e-06
FXYD5	0.282579	1.88089e-06
MRPL4	-0.286623	1.89967e-06
LETM1	-0.313675	1.91144e-06
CD68	0.296137	2.06956e-06
IMP4	-0.295792	2.16084e-06
PTDSS1	-0.255406	2.369e-06
PAXX	-0.261656	2.42639e-06
SLC43A3	-0.309241	2.48309e-06
NAA50	-0.322245	2.5118e-06
DNAJC9	-0.311101	2.5126e-06
S100A13	0.271018	2.63823e-06
EVA1A	-0.354487	2.79155e-06
PDLIM4	-0.310278	2.86574e-06
CAVIN1	-0.263658	2.86903e-06
OPTN	0.279392	2.96307e-06
TAGLN	-0.343538	3.16344e-06
SLC52A2	-0.282485	3.32014e-06
MSANTD3	-0.306269	3.32563e-06
EIF4E	-0.273898	3.3792e-06
RCAN1	-0.275026	3.51102e-06
MXI1	0.261498	3.65791e-06
ITGB1BP1	-0.252129	3.71384e-06
NR2C2AP	-0.325265	3.81117e-06
TIMP3	-0.449592	3.81714e-06
S100A2	-0.3864	4.01469e-06
GSTP1	0.252984	4.04921e-06
LTA4H	0.271576	4.12637e-06
PREB	-0.258335	4.38178e-06
AL355916.1	-0.326842	4.505e-06
GTF2H2	-0.283577	4.6151e-06
UBE2D2	-0.266997	4.67411e-06
NCL	-0.301807	4.80142e-06
LRR1	-0.28563	5.46798e-06
UBE2E3	-0.261072	5.53132e-06
VASP	-0.330017	5.76672e-06
HSPH1	-0.297813	5.87431e-06
KRT19	0.290435	6.57033e-06
UBE2F	-0.314165	6.98376e-06
FAM49B	-0.277449	7.54006e-06
CENPV	-0.313246	7.70708e-06
CSNK1A1	-0.30681	7.81713e-06
BORCS8	-0.296861	7.86995e-06
FAM107B	-0.329492	7.91747e-06
TACC1	-0.26618	8.00917e-06
ALYREF	-0.289729	8.0806e-06
GAR1	-0.294159	8.34675e-06
PHF5A	-0.259831	8.35385e-06
ERVK3-1	-0.256933	8.39469e-06
GARS	-0.323186	8.53112e-06
DESI1	-0.297771	9.06035e-06
EXOSC3	-0.324242	1.06229e-05
ZC3H15	-0.282161	1.07815e-05
SYNCRIP	-0.281218	1.23035e-05
AP002360.1	-0.267102	1.24823e-05
MAP2K1	-0.262131	1.25596e-05
CHCHD4	-0.273011	1.31156e-05
ATG5	-0.263149	1.35645e-05
PPIF	-0.290102	1.46949e-05
HLA-A	0.272184	1.47335e-05
TNIP2	-0.274401	1.53567e-05
YKT6	-0.280382	1.55806e-05
ZMYND19	-0.265841	1.56879e-05
IMPDH1	-0.269318	1.64841e-05
CDC42SE1	-0.365948	1.67125e-05
OGFRL1	-0.263652	1.70364e-05
CKS1B	-0.271322	1.7072e-05
UAP1	-0.257433	2.01648e-05
HIGD1A	-0.290906	2.13005e-05
NOLC1	-0.291606	2.20547e-05
PSMD12	-0.285703	2.34939e-05
CDK6	-0.281793	2.40269e-05
CMBL	0.263344	2.41341e-05
ZFAND2A	-0.273547	2.47095e-05
ALKBH7	0.269476	2.51109e-05
KLC2	-0.254632	2.62294e-05
POLR2E	-0.256405	2.68089e-05
MRPL35	-0.269274	2.73724e-05
PLAUR	-0.330275	2.85357e-05
POLR2D	-0.281953	2.88253e-05
CMSS1	-0.264838	2.91474e-05
GNA15	-0.275945	3.08243e-05
AL355338.1	-0.275443	3.12422e-05
AGO2	-0.285155	3.27072e-05
MKI67	-0.315778	3.28934e-05
SGTA	-0.281231	4.02807e-05
BAZ1A	-0.26792	4.10352e-05
RAB32	-0.2842	4.19371e-05
FJX1	-0.266171	4.23628e-05
RGS10	0.269611	4.3693e-05
ALG13	-0.257889	4.70207e-05
AKAP12	-0.345673	4.90839e-05
MRPS5	-0.270922	5.01842e-05
TBRG1	-0.2923	5.143e-05
YPEL3	0.260834	5.36098e-05
CTSD	0.277329	5.45184e-05
CDCA4	-0.284524	5.64971e-05
PRPF4	-0.250962	5.73695e-05
CDKN3	-0.301921	5.99418e-05
MRPS18B	0.252689	6.04285e-05
GRWD1	-0.276328	6.33179e-05
EIF5A	-0.348852	6.44172e-05
LINC02001	-0.280797	6.70623e-05
RBBP8	-0.267868	6.97442e-05
SKA2	-0.306629	7.15531e-05
C12orf57	0.260272	7.32635e-05
TFRC	-0.266365	7.43286e-05
SLC17A5	0.265254	8.09788e-05
TCOF1	-0.267625	8.55317e-05
EIF3M	0.265964	9.07344e-05
CLSPN	-0.31331	9.69036e-05
CHCHD3	-0.272501	0.000100099
TCEAL4	0.259592	0.000104657
ARL4C	0.292586	0.000105444
TCEA3	0.258813	0.000112085
PIM1	0.258539	0.000113322
RBCK1	-0.267268	0.000119365
NRG1	-0.293671	0.000121262
TPRKB	-0.26831	0.00012295
ORAI1	-0.265663	0.000124004
RHOG	-0.285495	0.00012418
FCGRT	0.265063	0.000138174
CENPK	-0.278098	0.000138559
RABL6	-0.285178	0.000143267
ZDHHC6	-0.26455	0.000147196
KMT2A	0.267585	0.000154117
E2F1	-0.294627	0.000159294
INO80C	-0.261128	0.000159312
PLEKHJ1	-0.270582	0.000164833
UBE2G2	-0.257726	0.000175717
HEG1	0.27974	0.000185335
UPP1	-0.278118	0.000189325
PTS	-0.276374	0.0001905
PSMC3IP	-0.253445	0.0001923
ARL16	-0.262994	0.000195037
GTPBP4	-0.26619	0.000201316
PPP2R3C	-0.265887	0.000212272
ATAD2	-0.266139	0.00023463
BOLA3	-0.265159	0.000234709
RRBP1	-0.272512	0.000245984
DUSP5	-0.333478	0.00026356
CDCA5	-0.304074	0.00026693
SLBP	-0.285928	0.00030703
ARIH2	-0.285897	0.000310702
SRSF3	-0.272368	0.000311101
CXCL3	-0.526399	0.000337292
MRPS26	-0.273194	0.000345707
SRF	-0.252346	0.000347549
ADRM1	-0.260595	0.000348984
CENPA	-0.294151	0.000360772
KCTD20	-0.251068	0.000385502
RABEP1	-0.260133	0.000422953
TMEM165	-0.269453	0.000430873
PEA15	-0.273658	0.000475304
ATP5F1A	0.252763	0.00051265
ZWINT	-0.266799	0.000512948
ZFAND3	-0.264694	0.000526269
SIGMAR1	-0.252561	0.000539021
SPCS3	-0.269822	0.000541179
URM1	-0.268199	0.000558326
CMTM7	-0.267367	0.00056528
TAF13	-0.276529	0.000573411
LCN2	0.398321	0.000605711
CTSZ	-0.274576	0.000624265
PDCD2	-0.25353	0.000627865
DR1	-0.278996	0.000641687
BID	-0.274948	0.000655101
PRPF40A	-0.251047	0.000673753
TK1	-0.267776	0.000755321
WTAP	-0.294181	0.000758115
POLR3H	-0.270041	0.000771438
PRSS23	0.257883	0.000774034
ISOC2	-0.253801	0.000806402
NOM1	-0.254687	0.000894458
MALAT1	0.261022	0.000907026
PCSK7	-0.253428	0.00113938
SRSF1	-0.262971	0.00133345
TIMM50	-0.270275	0.00139511
CCDC137	-0.255406	0.00139759
PPP2CA	-0.272911	0.0014045
VAMP7	-0.250537	0.00149113
TRIM16	-0.271553	0.00160525
TPX2	-0.257273	0.00162092
NKX3-1	-0.252561	0.00164381
ESD	0.260805	0.00166117
AURKA	-0.459949	0.00166716
TACSTD2	0.320332	0.00173369
BNIP3	-0.3315	0.00187538
PTPMT1	-0.271295	0.00193745
ALG5	-0.251292	0.00212359
TRAPPC3	-0.254842	0.00212739
SMAGP	-0.267175	0.0023622
ANKRD11	-0.25924	0.00243363
MYL9	-0.288099	0.00267769
SAT2	0.250435	0.00284848
TMEM9B	-0.253571	0.00326213
BRIX1	-0.258221	0.00366165
ARHGAP29	-0.306266	0.0037782
RNASEH2B	-0.275289	0.00433636
ANKRD1	0.397249	0.00496407
ATP2B1	-0.274798	0.00534855
SLC9A3R2	-0.268039	0.00538153
SERINC2	-0.327933	0.00608151
UCHL3	-0.274595	0.00647942
TIMM9	-0.254665	0.00681907
ZPR1	-0.251702	0.00702464
SDCBP	0.258227	0.0077989
CHMP4B	-0.260243	0.00853705
GADD45A	-0.267165	0.00887976
CNOT9	-0.260777	0.00971581
ADRB2	-0.261186	0.0106042
SAR1A	-0.304742	0.0141808
MCM3	-0.271654	0.0161367
FABP5	-0.275146	0.0162264
HNRNPH1	-0.50294	0.0175286
CDKN1A	-0.252785	0.0196213
DDX18	-0.250795	0.0201947
CHIC2	-0.302752	0.0238849
HSP90B1	0.264772	0.0276981
CST6	-0.318015	0.0419325
ANKRD40	-0.250325	0.0510556
