# Supplementary material for: CASB: a concanavalin A‐based sample barcoding strategy for single‐cell sequencing
Source: Mol Syst Biol. 2021 Apr 6;17(4):e10060. doi: 10.15252/msb.202010060 (PMC8022202; doi:10.15252/msb.202010060)
Supplement: Supplementary file 4 — Dataset EV2 [file MSB-17-e10060-s004.xlsx]

## Sheet: Table S1
Dataset EV2. Genes differentially expressed in cluster 1&2 compared with cluster 0 of untreated MDA-MB-231 cells.
Gene	log2(Fold change)	p_val	p_val_adj
UBC	1.12955	4.37929e-108	7.5604e-104
LDHB	1.10383	1.0487e-108	1.81048e-104
TUBA1B	1.0387	3.98045e-88	6.87185e-84
VIM	0.981604	2.54045e-87	4.38582e-83
CCT2	0.905531	9.56992e-77	1.65215e-72
ANXA1	0.888893	1.11731e-67	1.92892e-63
NPM1	0.872534	6.71438e-74	1.15917e-69
MCM7	0.859193	1.35054e-55	2.33157e-51
PKM	0.858096	5.77229e-77	9.96528e-73
TUBA1C	0.857646	3.61438e-56	6.23987e-52
ENO1	0.815656	5.35321e-70	9.24178e-66
SLC25A3	0.811744	2.53299e-75	4.37295e-71
ATP5F1B	0.795172	1.64698e-74	2.84335e-70
CD9	0.788738	6.20628e-49	1.07145e-44
QSOX1	0.779894	3.29633e-39	5.69078e-35
GRN	0.753892	1.4284e-44	2.46599e-40
KRT18	0.709106	1.17539e-57	2.0292e-53
LMNA	0.704146	2.6486e-46	4.57255e-42
CST1	0.672612	0.000170434	1
RACK1	0.636311	5.83083e-69	1.00663e-64
PSAP	0.626254	1.16804e-31	2.01651e-27
DNAJA1	0.624468	2.56222e-41	4.42342e-37
GAPDH	0.617498	1.20332e-63	2.07741e-59
SPANXB1	0.612973	0.000245899	1
ANXA5	0.575121	3.58797e-41	6.19426e-37
KRT19	0.564547	1.14153e-26	1.97075e-22
SPCS2	0.562166	1.30321e-40	2.24986e-36
KRT7	0.545634	3.4456e-24	5.94849e-20
PSMB3	0.522785	2.30803e-36	3.98458e-32
TMBIM6	0.500304	2.65524e-30	4.58401e-26
NUDC	0.483562	3.25391e-28	5.61755e-24
CTGF	0.477487	1.51709e-08	0.00026191
CD63	0.471474	1.05244e-30	1.81693e-26
TUBA1A	0.46497	1.93001e-19	3.33197e-15
PLAUR	0.454703	5.02607e-16	8.67701e-12
NDUFA9	0.442276	2.07102e-22	3.5754e-18
ANKRD1	0.439635	0.000379254	1
BSG	0.397765	1.70888e-21	2.95022e-17
NACA	0.397118	9.42744e-30	1.62755e-25
PSMC5	0.390696	2.18509e-19	3.77233e-15
ECH1	0.363998	4.33721e-14	7.48776e-10
CTSC	0.355082	9.04008e-10	1.56068e-05
ARPC3	0.343321	4.21377e-22	7.27465e-18
CST4	0.330856	4.69143e-05	0.809928
EMP3	0.320481	1.53665e-19	2.65288e-15
ERGIC2	0.308898	1.17481e-10	2.02819e-06
DDX10	0.303338	9.40464e-08	0.00162362
SQSTM1	0.303221	5.26094e-06	0.0908249
SDCBP	0.300189	1.98915e-10	3.43406e-06
RAN	0.298516	2.4521e-18	4.23331e-14
FXYD5	0.296806	7.5902e-12	1.31037e-07
MGST1	0.293311	4.83781e-08	0.000835199
TM4SF1	0.279705	8.40169e-07	0.0145047
CD151	0.266858	4.5652e-08	0.000788136
NSRP1	0.259192	1.42991e-06	0.0246859
SDHB	0.255033	6.47818e-07	0.0111839
TGM2	-0.250695	1.29463e-06	0.0223504
DNPH1	-0.254527	1.87407e-08	0.000323539
CXCL8	-0.256078	0.181685	1
RABL6	-0.256171	8.21852e-07	0.0141884
SLC2A4RG	-0.257767	3.04694e-07	0.00526023
FRMD6	-0.258667	0.00196769	1
UCA1	-0.259967	0.0305166	1
AXL	-0.261064	0.000968368	1
RHOBTB3	-0.26443	1.70028e-08	0.000293536
STRADB	-0.264477	1.61276e-06	0.0278426
ST3GAL4	-0.269416	4.0917e-06	0.0706392
ACTR1B	-0.271642	2.86466e-08	0.000494554
B4GALT1	-0.27238	0.00122538	1
EVA1A	-0.276333	3.79507e-07	0.00655181
STARD7	-0.279507	1.30041e-08	0.000224503
MRPL33	-0.280965	1.16934e-11	2.01875e-07
KCTD20	-0.291685	4.85096e-08	0.00083747
SDC4	-0.292352	0.0153442	1
NDUFB2	-0.296141	2.77085e-23	4.7836e-19
COMMD6	-0.296219	8.47108e-13	1.46245e-08
DLEU2	-0.299537	1.56531e-08	0.000270235
IFNGR2	-0.306224	5.32479e-09	9.19272e-05
EIF1AX	-0.311555	2.61832e-16	4.52027e-12
IER3IP1	-0.318793	1.26241e-11	2.17943e-07
LITAF	-0.320966	2.40575e-10	4.15328e-06
OGFRL1	-0.321729	1.08728e-10	1.87707e-06
PMAIP1	-0.324894	9.64567e-07	0.0166523
ZNF580	-0.325868	1.6146e-09	2.78745e-05
SERINC2	-0.331229	4.02663e-06	0.0695158
HPCAL1	-0.347892	6.53666e-12	1.12849e-07
CHMP3	-0.348928	2.07176e-14	3.57668e-10
MYEOV	-0.350101	1.02187e-12	1.76416e-08
CAV2	-0.35244	3.22856e-13	5.57379e-09
CDK16	-0.353851	9.86345e-13	1.70283e-08
PPP1CB	-0.354673	2.03679e-08	0.000351632
PLEKHJ1	-0.356127	6.08345e-13	1.05025e-08
SUMO1	-0.356578	9.01834e-21	1.55693e-16
RHEB	-0.363102	2.2364e-20	3.86092e-16
MIR4435-2HG	-0.363633	4.69833e-14	8.11119e-10
SMIM37	-0.366218	1.33474e-18	2.30429e-14
MZT2B	-0.371856	2.35915e-29	4.07283e-25
JPX	-0.388751	6.25872e-15	1.08051e-10
EIF5A	-0.389454	3.97398e-09	6.86067e-05
NENF	-0.391867	1.26866e-25	2.19021e-21
TXNL4A	-0.399501	9.15809e-17	1.58105e-12
AP1M2	-0.40235	3.91824e-14	6.76445e-10
LRRC61	-0.402616	1.39408e-10	2.40674e-06
DEK	-0.407005	5.51617e-18	9.52312e-14
C9orf16	-0.411898	1.72706e-16	2.9816e-12
CENPA	-0.418843	2.7432e-08	0.000473585
HCFC1R1	-0.419326	2.42087e-14	4.17938e-10
MRPL14	-0.420995	5.49434e-39	9.48543e-35
BIRC5	-0.422593	1.202e-13	2.07513e-09
LY6E	-0.424618	2.09848e-17	3.62281e-13
GTF3A	-0.424912	3.07084e-16	5.30149e-12
STMP1	-0.430858	1.3397e-24	2.31285e-20
MZT1	-0.436277	1.18023e-14	2.03755e-10
ZNF706	-0.446948	5.92622e-31	1.0231e-26
AL161431.1	-0.477898	5.48194e-16	9.46402e-12
TFDP1	-0.48534	1.00997e-22	1.74361e-18
UBE2S	-0.514635	1.12599e-13	1.9439e-09
TMEM14B	-0.524431	1.43009e-44	2.4689e-40
SUMO3	-0.525302	1.4582e-36	2.51744e-32
BRI3	-0.557751	3.41278e-36	5.89182e-32
FTL	-0.567984	2.42736e-57	4.19059e-53
HIST1H4C	-0.635375	3.57124e-10	6.16539e-06
