# Supplementary material for: CASB: a concanavalin A‐based sample barcoding strategy for single‐cell sequencing
Source: Mol Syst Biol. 2021 Apr 6;17(4):e10060. doi: 10.15252/msb.202010060 (PMC8022202; doi:10.15252/msb.202010060)
Supplement: Supplementary file 5 — Dataset EV3 [file MSB-17-e10060-s001.xlsx]

## Sheet: Primers
Dataset EV3. Sequences of oligonucleotides.
Name	Sequence	Modification
Oligo-#1	5’-TCGTCGGCAGCGTCAGATGTGTATA-NNNNNNNN-TATACACATCTCCGAGCCCACGAGAC-3’	5'-biotin
Oligo-#2	5’-GCTGCGCTCGATGCAAAATA-NNNNNNNN-BAAAAAAAAAAAAAAAAAAAAAAAAAAAAAA-3’	5'-biotin
Oligo-#3	5'-TCGTCGGCAGCGTCAGATGTGTATAAGAGACAGCTTGTGGAAAGGACGAAACACCG-3'	5'-biotin
Oligo-#4	5'-GTCTCGTGGGCTCGGAGATGTGTATAAGAGACAGGTGTCTCAAGATCTAGTTACGCCAAGC-3'
Oligo-#5	5'-TCGTCGGCAGCGTCAG-3'
Oligo-#6	5'-GTCTCGTGGGCTCGGAG-3'
Oligo-#7	5'-CACGCACTGACTGACAGACTTTTTTTTTTTTTTTTTTTTTTTTTTTTTTTV-3'
Oligo-#8	5'-GCTGCGCTCGATGCAAAATA-3'
Oligo-#9	5’-GTGACAGCATTGCTTCTGTGTAAAT-3’
Oligo-#10	5'-CACGCACTGACTGACAGACT-3'
Oligo-#11	5’-AATGATACGGCGACCACCGAGATCT-ACACTCTTTCCCTACACGACGCTCTTCCGATCT-3’
Oligo-#12	5’-CAAGCAGAAGACGGCATACGAGAT-CTGATC-TGACTGGAGTTCAGACGTGTGCTCTTCCGATCT-GCTGCGCTCGATGCAAAATA-3’
