# Supplementary material for: CASB: a concanavalin A‐based sample barcoding strategy for single‐cell sequencing
Source: Mol Syst Biol. 2021 Apr 6;17(4):e10060. doi: 10.15252/msb.202010060 (PMC8022202; doi:10.15252/msb.202010060)
Supplement: Supplementary file 6 — Dataset EV4 [file MSB-17-e10060-s003.xlsx]

## Sheet: Sheet1
Dataset EV4. CASB barcode sequences for samples in scRNA/snATAC-seq.
Experiment	Sample	CASB barcode sequence
scRNA-seq	MDA-MB-231 untreated	GGTTTACT
	LCL161-4h	TTTCATGA
	LCL161-8h	CAGTACTG
	LCL161-24h	TATGATTC
	Fludarabine-4h	CTAGGTGA
	Fludarabine-8h	CGCTATGT
	Fludarabine-24h	ACAGAGGT
	OSI-027-4h	GCATCTCC
	OSI-027-8h	TCTTAAAG
	OSI-027-24h	GAAACCCT
	Rucaparib-4h	GTCCGGTC
	Rucaparib-8h	AGTGGAAC
	Rucaparib-24h	GTAATCTT
	Niraparib-4h	TACTCTTC
	Niraparib-8h	GTGTATTA
	Niraparib-24h	ACTTCATA
	MDA-MB-453	AATAATGG
	T-47D	CGTTAATC
	MCF7	AAACCTCA
	MEF	AAAGTGCT
Plate-based snATAC-seq	HAP1	TCTCTTCTGAAGATACACG
snATAC-seq	HAP1-0h	TCTCTTCTGAAGATACACG
	HAP1-1h	TTAGCTAGGCTGAAGGCAC
	HAP1-2h	AAACTTCGTTACACAGAAG
	HAP1-4h	CCAACGTGCTGGAAGGCAT
	HAP1-6h	CCGTGCCGCAAGAGCTACG
	HAP1-8h	GTTAATGGCTTGAACCCAG
	HAP1-12h	TGGCAAAGGACGGCAAGAT
	MDA-MB-231	TGGCCGAATTGATGCCCGT
scRNA-seq	HAP1-0h	GGTTTACT
	HAP1-1h	TTTCATGA
	HAP1-2h	CAGTACTG
	HAP1-4h	TATGATTC
	HAP1-6h	CTAGGTGA
	HAP1-8h	CGCTATGT
	HAP1-12h	ACAGAGGT
Combinatorial indexing followed by scRNA-seq		4x4 combinatorial labeling		Split-pool labeling
		Group A	Group B	Group C
	HEK-293T	GGTTTACT	CTAGGTGA	TCTTAAAG, GAAACCCT, GTCCGGTC, AGTGGAAC
	RPE-1	TTTCATGA	CTAGGTGA
	Jurkat	GTAATCTT	CTAGGTGA
	K-562	TATGATTC	CTAGGTGA
	HCT116	GGTTTACT	CGCTATGT
	HepG2	TTTCATGA	CGCTATGT
	Hela	GTAATCTT	CGCTATGT
	786-0	TATGATTC	CGCTATGT
	RAW264.7	GGTTTACT	ACAGAGGT
	CT26	TTTCATGA	ACAGAGGT
	4T1	GTAATCTT	ACAGAGGT
	REF	TATGATTC	ACAGAGGT
	MDCK	GGTTTACT	GCATCTCC
	CHO	TTTCATGA	GCATCTCC
	Vero	GTAATCTT	GCATCTCC
	S2	TATGATTC	GCATCTCC
